# Supplementary material for: Monogenic Syndromes as a Cause of Adverse Drug Reactions in the Russian Population
Source: Int J Mol Sci. 2026 May 28;27(11):4851. doi: 10.3390/ijms27114851 (PMC13256734; doi:10.3390/ijms27114851)
Supplement: Supplementary file 1 [file ijms-27-04851-s001.zip]

Archive with 2 entries (1 files):
- ijms-4313385-supplementary/
- ijms-4313385-supplementary/Table S1.xlsx
