# Supplementary material for: Monogenic Syndromes as a Cause of Adverse Drug Reactions in the Russian Population
Source: Int J Mol Sci. 2026 May 28;27(11):4851. doi: 10.3390/ijms27114851 (PMC13256734; doi:10.3390/ijms27114851)
Supplement: Supplementary file 1 [file ijms-27-04851-s001.zip › ijms-4313385-supplementary/Table S1.xlsx]

## Sheet: Sheet1
Individuals with Variant	Chromosome	Position (hg38)	Classification	ACMG score	ACMG criteria	dbSNP ID	REF	ALT	Gene	Consequence	HGVS	Phenotype	gnomAD NFE v.4.1.1	RUSeq Eur. Rus.	RUSeq Caucasus	RUSeq East Russia	Clingen (for RYR1) [PMID:35849058]	ACMG classification for G6PD (Geck et al.) [PMID: 36681081]
1	chr12	2593255	Pathogenic	10	PP5 (very strong), PM1 (moderate)	rs786205753	G	A	CACNA1C	missense_variant	CACNA1C(NM_000719.7):c.2573G>A (p.Arg858His)	Long QT Syndrome	7/1179764	NA	NA	NA	-	-
1	chr1	115702951	Likely Pathogenic	13	PVS1 (very strong), PP5 (strong), PM2 (supporting)	rs1255988597	CCTGAATAGGT	C	CASQ2	frameshift_variant	CASQ2(NM_001232.4):c.974_983del (p.Asp325GlyfsTer7)	Carriage; Catecholaminergic Polymorphic Ventricular Tachycardia	9/1179860	1/10834	0/1438	0/598	-	-
1	chr1	115725543	Likely Pathogenic	4	PP3 (moderate), PM2 (supporting), PP5 (supporting)	rs151115064	G	A	CASQ2	missense_variant	CASQ2(NM_001232.4):c.748C>T (p.Arg250Cys)	Carriage; Catecholaminergic Polymorphic Ventricular Tachycardia	70/1058960	NA	NA	NA	-	-
1	chr3	98585622	Likely Pathogenic	4	PP3 (moderate), PM2 (supporting), PP5 (supporting)	rs121917866	G	A	CPOX	missense_variant	CPOX(NM_000097.7):c.991C>T (p.Arg331Trp)	Porphyrias	5/1179900	NA	NA	NA	-	-
14	chrX	154534419	Likely Pathogenic	9	PP5 (very strong), PM1 (moderate), BP4 (supporting)	rs5030868	G	A	G6PD	missense_variant	G6PD(NM_001360016.2):c.563C>T (p.Ser188Phe)	Glucose-6-Phosphate Dehydrogenase Deficiency	170/894832	1/10896	9/1458	2/600	-	PS3, PS4_Moderate, PP1, PP3, PP4, PP5
1	chrX	154532257	Pathogenic	10	PP5 (very strong), PM1 (moderate), PM5 (moderate), BP4 (supporting), BP6 (supporting)	rs72554664	C	T	G6PD	missense_variant	G6PD(NM_001360016.2):c.1388G>A (p.Arg463His)	Glucose-6-Phosphate Dehydrogenase Deficiency	1/894942	NA	NA	NA	-	PS3, PS4_Moderate, PM2, PP1, PP3, PP4, PP5
2	chrX	154532390	Pathogenic	13	PP5 (very strong), PM1 (moderate), PM5 (moderate), PP3 (supporting)	rs398123546	G	A	G6PD	missense_variant	G6PD(NM_001360016.2):c.1360C>T (p.Arg454Cys)	Glucose-6-Phosphate Dehydrogenase Deficiency	13/895044	1/10816	3/1442	0/598	-	PS3, PS4_Moderate, PM2, PP1, PP3, PP4, PP5
1	chrX	154532676	Pathogenic	10	PS3 (strong), PM1 (moderate), PM5 (moderate), PM2 (supporting), PP3 (supporting)	rs137852316	C	T	G6PD	missense_variant	G6PD(NM_001360016.2):c.1178G>A (p.Arg393His)	Glucose-6-Phosphate Dehydrogenase Deficiency	NA	NA	NA	NA	-	PS3, PS4_Moderate, PM1, PM2, PP1, PP3, PP4, PP5
1	chrX	154532990	Pathogenic	12	PP5 (very strong), PM1 (moderate), PM5 (moderate)	rs5030869	C	T	G6PD	missense_variant	G6PD(NM_001360016.2):c.1003G>A (p.Ala335Thr)	Glucose-6-Phosphate Dehydrogenase Deficiency	34/895250	0/10852	2/1444	0/600	-	PS3, PS4_Moderate, PM2, PP1, PP3, PP4, PP5
1	chrX	154533044	Likely Pathogenic	8	PP5 (very strong), PM1 (moderate), BP4 (moderate)	rs137852339	C	T	G6PD	missense_variant	G6PD(NM_001360016.2):c.949G>A (p.Glu317Lys)	Glucose-6-Phosphate Dehydrogenase Deficiency	14/895350	NA	NA	NA	-	PS3, PS4_Moderate, PP1, PP3, PP4, PP5
1	chr11	119091431	Pathogenic	14	PP5 (very strong), PM1 (moderate), PM5 (moderate), PP3 (moderate)	rs575222284	C	T	HMBS	missense_variant	HMBS(NM_000190.4):c.517C>T (p.Arg173Trp)	Porphyrias	7/1146962	NA	NA	NA	-	-
1	chr12	5044290	Variant of Uncertain Significance	0	PM2 (supporting), PP5 (supporting), BP1 (supporting), BP4 (supporting)	rs587777336	A	G	KCNA5	missense_variant	KCNA5(NM_002234.4):c.143A>G (p.Glu48Gly)	Atrial fibrillation	4/1152412	NA	NA	NA	-	-
1	chr21	34449343	Likely Pathogenic	8	PS3 (moderate), PP3 (moderate), PP5 (moderate), PM2 (supporting), PP2 (supporting)	rs199473362	G	A	KCNE1	missense_variant	KCNE1(NM_000219.6):c.292C>T (p.Arg98Trp)	Long QT Syndrome	46/1162264	NA	NA	NA	-	-
1	chr7	150947678	Pathogenic	11	PVS1 (very strong), PP5 (moderate), PM2 (supporting)	rs794728462	CG	C	KCNH2	frameshift_variant	KCNH2(NM_000238.4):c.2892del (p.Gly965GlufsTer9)	Long QT Syndrome	0/1175888	NA	NA	NA	-	-
1	chr7	150950197	Likely Pathogenic	8	PP5 (strong), PM1 (moderate), PP3 (moderate)	rs1801084514	A	G	KCNH2	missense_variant	KCNH2(NM_000238.4):c.2369T>C (p.Leu790Pro)	Long QT Syndrome	5/1037418	NA	NA	NA	-	-
1	chr7	150951447	Likely Pathogenic	13	PVS1 (very strong), PP5 (strong), PM2 (supporting)	rs794728487	C	T	KCNH2	splice_donor_variant	KCNH2(NM_000238.4):c.1945+1G>A	Long QT Syndrome	NA	NA	NA	NA	-	-
1	chr7	150951592	Pathogenic	7	PP5 (strong), PM1 (moderate), PM2 (supporting)	rs199472936	C	T	KCNH2	missense_variant	KCNH2(NM_000238.4):c.1801G>A (p.Gly601Ser)	Long QT Syndrome	0/1180038	NA	NA	NA	-	-
2	chr7	150974776	Pathogenic	13	PVS1 (very strong), PP5 (strong), PM2 (supporting)	rs886039045	TGCGCGGCA	T	KCNH2	frameshift_variant	KCNH2(NM_000238.4):c.234_241del (p.Ala79AspfsTer63)	Long QT Syndrome	1/1176764	NA	NA	NA	-	-
2	chr11	2572942	Likely Pathogenic	6	PM1 (moderate), PP3 (moderate), PM2 (supporting), PP5 (supporting)	rs199472737	C	T	KCNQ1	missense_variant	KCNQ1(NM_000218.3):c.877C>T (p.Arg293Cys)	Long QT Syndrome	63/1180018	1/10924	0/1454	0/600	-	-
1	chr11	2572979	Likely Pathogenic	9	PM1 (moderate), PM5 (moderate), PP3 (moderate), PP5 (moderate), PM2 (supporting)	rs120074186	G	T	KCNQ1	missense_variant	KCNQ1(NM_000218.3):c.914G>T (p.Trp305Leu)	Long QT Syndrome	2/1179454	NA	NA	NA	-	-
5	chr11	2528019	Pathogenic	17	PVS1 (very strong), PP5 (very strong), PM2 (supporting)	rs762814879	G	A	KCNQ1	splice_donor_variant	KCNQ1(NM_000218.3):c.477+1G>A	Long QT Syndrome	16/1177494	6/10904	0/1452	0/600	-	-
1	chr11	2528023	Pathogenic	13	PS3 (very strong), PP3 (strong), PM2 (supporting)	rs397508111	G	A	KCNQ1	splice_donor_5th_base_variant,intron_variant	KCNQ1(NM_000218.3):c.477+5G>A	Long QT Syndrome	10/1175974	NA	NA	NA	-	-
1	chr11	2570671	Pathogenic	15	PP5 (very strong), PM1 (moderate), PM5 (moderate), PP3 (moderate), PM2 (supporting)	rs199472697	G	A	KCNQ1	missense_variant	KCNQ1(NM_000218.3):c.521G>A (p.Arg174His)	Long QT Syndrome	1/1180002	NA	NA	NA	-	-
1	chr11	2571391	Pathogenic	11	PP5 (very strong), PM1 (moderate), PM2 (supporting)	rs199472706	C	T	KCNQ1	missense_variant	KCNQ1(NM_000218.3):c.671C>T (p.Thr224Met)	Long QT Syndrome	7/1179874	NA	NA	NA	-	-
1	chr11	2572870	Pathogenic	14	PP5 (very strong), PM1 (moderate), PM5 (moderate), PM2 (supporting), PP3 (supporting)	rs120074193	G	A	KCNQ1	missense_variant	KCNQ1(NM_000218.3):c.805G>A (p.Gly269Ser)	Long QT Syndrome	27/1180020	2/10922	0/1456	0/600	-	-
1	chr11	2572970	Pathogenic	15	PP5 (very strong), PM1 (moderate), PM5 (moderate), PP3 (moderate), PM2 (supporting)	rs193922365	C	A	KCNQ1	missense_variant	KCNQ1(NM_000218.3):c.905C>A (p.Ala302Glu)	Long QT Syndrome	NA	NA	NA	NA	-	-
1	chr11	2572981	Likely Pathogenic	7	PM1 (moderate), PM5 (moderate), PP3 (moderate), PM2 (supporting)	NA	G	T	KCNQ1	missense_variant	KCNQ1(NM_000218.3):c.916G>T (p.Gly306Trp)	Long QT Syndrome	NA	NA	NA	NA	-	-
1	chr11	2572981	Pathogenic	13	PS1 (strong), PM1 (moderate), PM5 (moderate), PP3 (moderate), PP5 (moderate), PM2 (supporting)	rs120074181	G	C	KCNQ1	missense_variant	KCNQ1(NM_000218.3):c.916G>C (p.Gly306Arg)	Long QT Syndrome	NA	NA	NA	NA	-	-
1	chr11	2572987	Pathogenic	13	PVS1 (very strong), PP5 (strong), PM2 (supporting)	rs397508130	G	T	KCNQ1	splice_donor_variant	KCNQ1(NM_000218.3):c.921+1G>T	Long QT Syndrome	NA	NA	NA	NA	-	-
1	chr11	2583453	Pathogenic	15	PP5 (very strong), PM1 (moderate), PM5 (moderate), PP3 (moderate), PM2 (supporting)	rs120074184	G	A	KCNQ1	missense_variant	KCNQ1(NM_000218.3):c.940G>A (p.Gly314Ser)	Long QT Syndrome	NA	NA	NA	NA	-	-
1	chr11	2585276	Pathogenic	15	PP5 (very strong), PM1 (moderate), PM5 (moderate), PP3 (moderate), PM2 (supporting)	rs199473410	G	A	KCNQ1	missense_variant	KCNQ1(NM_000218.3):c.1097G>A (p.Arg366Gln)	Long QT Syndrome	6/1180004	NA	NA	NA	-	-
1	chr11	2775985	Pathogenic	14	PP5 (very strong), PM1 (moderate), PM5 (moderate), PM2 (supporting), PP3 (supporting)	rs199472794	G	A	KCNQ1	missense_variant	KCNQ1(NM_000218.3):c.1616G>A (p.Arg539Gln)	Long QT Syndrome	0/1156874	NA	NA	NA	-	-
1	chr11	2776032	Pathogenic	15	PP5 (very strong), PM1 (moderate), PM5 (moderate), PP3 (moderate), PM2 (supporting)	rs120074185	C	T	KCNQ1	missense_variant	KCNQ1(NM_000218.3):c.1663C>T (p.Arg555Cys)	Long QT Syndrome	5/1156998	NA	NA	NA	-	-
1	chr11	2776033	Pathogenic	15	PP5 (very strong), PM1 (moderate), PM5 (moderate), PP3 (moderate), PM2 (supporting)	rs199472800	G	A	KCNQ1	missense_variant	KCNQ1(NM_000218.3):c.1664G>A (p.Arg555His)	Long QT Syndrome	28/1155618	NA	NA	NA	-	-
1	chr11	2778009	Pathogenic	14	PP5 (very strong), PM1 (moderate), PP3 (moderate), PS3 (supporting), PM2 (supporting)	rs120074190	G	A	KCNQ1	missense_variant	KCNQ1(NM_000218.3):c.1766G>A (p.Gly589Asp)	Long QT Syndrome	1/1180024	NA	NA	NA	-	-
2	chr11	2778015	Pathogenic	11	PP5 (strong), PM1 (moderate), PM5 (moderate), PP3 (moderate), PM2 (supporting)	rs199472814	G	T	KCNQ1	missense_variant	KCNQ1(NM_000218.3):c.1772G>T (p.Arg591Leu)	Long QT Syndrome	1/1180016	NA	NA	NA	-	-
1	chr19	38446498	Variant of Uncertain Significance	4	PP3 (moderate), PM1 (supporting), PM2 (supporting)	rs1220780685	C	T	RYR1	missense_variant	RYR1(NM_000540.3):c.658C>T (p.Arg220Cys)	Malignant Hyperthermia	1/1179994	NA	NA	NA	NA	-
1	chr19	38448790	Likely Pathogenic	6	PM5 (moderate), PP5 (moderate), PM1 (supporting), PM2 (supporting)	rs140037232	C	T	RYR1	missense_variant	RYR1(NM_000540.3):c.1099C>T (p.Arg367Trp)	Malignant Hyperthermia	33/1180030	2/10864	0/1448	0/598	NA	-
1	chr19	38496265	Likely Pathogenic	12	PP5 (very strong), PP3 (moderate), PM2 (supporting), PP2 (supporting)	rs193922791	C	T	RYR1	missense_variant	RYR1(NM_000540.3):c.6599C>T (p.Ala2200Val)	Malignant Hyperthermia	63/1180036	NA	NA	NA	Variant of Uncertain Significance	-
1	chr19	38499706	Likely Pathogenic	6	PM1 (moderate), PP3 (moderate), PM2 (supporting), PP5 (supporting)	rs146306934	G	A	RYR1	missense_variant	RYR1(NM_000540.3):c.7099G>A (p.Ala2367Thr)	Malignant Hyperthermia	52/1179678	2/10906	2/1454	0/600	Variant of Uncertain Significance	-
2	chr19	38570619	Likely Pathogenic	8	PM1 (moderate), PM5 (moderate), PP3 (moderate), PP2 (supporting), PP5 (supporting)	rs771741606	C	T	RYR1	missense_variant	RYR1(NM_000540.3):c.13672C>T (p.Arg4558Trp)	Malignant Hyperthermia	13/1179882	NA	NA	NA	Variant of Uncertain Significance	-
5	chr19	38457545	Pathogenic	15	PS3 (very strong), PM1 (moderate), PM5 (moderate), PP3 (moderate), PM2 (supporting)	rs118192172	C	T	RYR1	missense_variant	RYR1(NM_000540.3):c.1840C>T (p.Arg614Cys)	Malignant Hyperthermia	104/1180012	2/10924	0/1458	0/600	Pathogenic	-
1	chr19	38496283	Pathogenic	13	PS3 (very strong), PM1 (moderate), PM5 (moderate), PM2 (supporting)	rs118192177	C	T	RYR1	missense_variant	RYR1(NM_000540.3):c.6617C>T (p.Thr2206Met)	Malignant Hyperthermia	29/1180048	NA	NA	NA	Pathogenic	-
1	chr19	38504320	Variant of Uncertain Significance	8	PP5 (strong), PM5 (moderate), PM2 (supporting), PP2 (supporting)	rs780455924	G	A	RYR1	missense_variant	RYR1(NM_000540.3):c.8027G>A (p.Arg2676Gln)	Malignant Hyperthermia	4/1180038	NA	NA	NA	NA	-
1	chr19	38502923	Pathogenic	14	PP5 (very strong), PM5 (moderate), PP3 (moderate), PM2 (supporting), PP2 (supporting)	rs914804033	G	C	RYR1	missense_variant	RYR1(NM_000540.3):c.7879G>C (p.Val2627Leu)	Malignant Hyperthermia	4/1179996	1/10924	0/1454	0/600	Likely Pathogenic	-
1	chr1	237445488	Pathogenic	13	PP5 (very strong), PM1 (moderate), PM5 (moderate), PM2 (supporting)	rs190140598	C	T	RYR2	missense_variant	RYR2(NM_001035.3):c.1258C>T (p.Arg420Trp)	Catecholaminergic Polymorphic Ventricular Tachycardia	3/1179686	NA	NA	NA	-	-
1	chr2	166054637	Pathogenic	17	PVS1 (very strong), PP5 (very strong), PM2 (supporting)	rs794726827	C	T	SCN1A	splice_donor_variant	SCN1A(NM_001165963.4):c.602+1G>A	Dravet Syndrome	NA	1/10800	0/1432	0/594	-	-
1	chr2	166054660	Pathogenic	15	PP5 (very strong), PM1 (moderate), PM5 (moderate), PP3 (moderate), PM2 (supporting)	rs121917935	C	T	SCN1A	missense_variant	SCN1A(NM_001165963.4):c.580G>A (p.Asp194Asn)	Dravet Syndrome	NA	NA	NA	NA	-	-
2	chr2	166052882	Pathogenic	17	PVS1 (very strong), PP5 (very strong), PM2 (supporting)	rs121918624	G	A	SCN1A	stop_gained	SCN1A(NM_001165963.4):c.664C>T (p.Arg222Ter)	Dravet Syndrome	NA	NA	NA	NA	-	-
2	chr2	166045081	Pathogenic	17	PVS1 (very strong), PP5 (very strong), PM2 (supporting)	rs138877187	G	A	SCN1A	stop_gained	SCN1A(NM_001165963.4):c.1624C>T (p.Arg542Ter)	Dravet Syndrome	NA	NA	NA	NA	-	-
1	chr2	166037885	Pathogenic	15	PP5 (very strong), PM1 (moderate), PM5 (moderate), PP3 (moderate), PM2 (supporting)	rs121917971	C	T	SCN1A	missense_variant	SCN1A(NM_001165963.4):c.2837G>A (p.Arg946His)	Dravet Syndrome	NA	NA	NA	NA	-	-
1	chr2	166037819	Likely Pathogenic	11	PP5 (strong), PM1 (moderate), PM5 (moderate), PP3 (moderate), PM2 (supporting)	rs794726823	C	T	SCN1A	missense_variant	SCN1A(NM_001165963.4):c.2903G>A (p.Cys968Tyr)	Dravet Syndrome	NA	NA	NA	NA	-	-
1	chr2	166013835	Likely Pathogenic	13	PVS1 (very strong), PP5 (strong), PM2 (supporting)	rs2105610895	C	T	SCN1A	stop_gained	SCN1A(NM_001165963.4):c.3614G>A (p.Trp1205Ter)	Dravet Syndrome	NA	NA	NA	NA	-	-
1	chr2	166013812	Pathogenic	17	PVS1 (very strong), PP5 (very strong), PM2 (supporting)	rs794726710	G	A	SCN1A	stop_gained	SCN1A(NM_001165963.4):c.3637C>T (p.Arg1213Ter)	Dravet Syndrome	NA	NA	NA	NA	-	-
1	chr2	165992269	Likely Pathogenic	8	PM1 (moderate), PM5 (moderate), PP3 (moderate), PM2 (supporting), PP5 (supporting)	rs397514458	G	A	SCN1A	missense_variant	SCN1A(NM_001165963.4):c.5006C>T (p.Ala1669Val)	Dravet Syndrome	NA	NA	NA	NA	-	-
1	chr2	165992167	Variant of Uncertain Significance	8	PM1 (moderate), PM5 (moderate), PP3 (moderate), PM2 (supporting), PP5 (supporting)	rs794726802	T	A	SCN1A	missense_variant	SCN1A(NM_001165963.4):c.5108A>T (p.Asp1703Val)	Dravet Syndrome	NA	NA	NA	NA	-	-
1	chr2	165992030	Variant of Uncertain Significance	9	PP5 (strong), PM1 (moderate), PP3 (moderate), PM2 (supporting)	rs1057518258	C	T	SCN1A	missense_variant	SCN1A(NM_001165963.4):c.5245G>A (p.Gly1749Arg)	Dravet Syndrome	NA	NA	NA	NA	-	-
1	chr2	165991973	Likely Pathogenic	9	PP5 (strong), PM1 (moderate), PM5 (moderate), PM2 (supporting)	rs2105429627	T	C	SCN1A	missense_variant	SCN1A(NM_001165963.4):c.5302A>G (p.Ser1768Gly)	Dravet Syndrome	NA	NA	NA	NA	-	-
1	chr2	165991510	Likely Pathogenic	9	PM1 (moderate), PM5 (moderate), PP3 (moderate), PP5 (moderate), PM2 (supporting)	rs121917981	A	G	SCN1A	missense_variant	SCN1A(NM_001165963.4):c.5765T>C (p.Ile1922Thr)	Dravet Syndrome	NA	NA	NA	NA	-	-
1	chr3	38551157	Variant of Uncertain Significance	4	PM1 (moderate), PM2 (supporting), PP3 (supporting)	rs199473303	G	A	SCN5A	missense_variant	SCN5A(NM_000335.5):c.5212C>T (p.Arg1738Trp)	Long QT Syndrome	18/1180016	NA	NA	NA	-	-
1	chr3	38550773	Likely Pathogenic	13	PVS1 (very strong), PP5 (strong), PM2 (supporting)	rs1559720176	C	A	SCN5A	stop_gained	SCN5A(NM_000335.5):c.5596G>T (p.Glu1866Ter)	Brugada Syndrome	NA	NA	NA	NA	-	-
1	chr3	38560170	Pathogenic	13	PP5 (very strong), PM1 (moderate), PP3 (moderate), PM2 (supporting)	rs137854612	C	T	SCN5A	missense_variant	SCN5A(NM_000335.5):c.4219G>A (p.Gly1407Arg)	Brugada Syndrome	2/1179558	NA	NA	NA	-	-
1	chr3	38603999	Pathogenic	17	PVS1 (very strong), PP5 (very strong), PM2 (supporting)	rs1417036453	G	A	SCN5A	stop_gained	SCN5A(NM_000335.5):c.1603C>T (p.Arg535Ter)	Brugada Syndrome	6/1179718	NA	NA	NA	-	-
1	chr3	38606058	Pathogenic	12	PP5 (very strong), PM1 (moderate), PM2 (supporting), PP3 (supporting)	rs72549410	C	T	SCN5A	missense_variant	SCN5A(NM_000335.5):c.1231G>A (p.Val411Met)	Long QT Syndrome	NA	NA	NA	NA	-	-
2	chr3	38609823	Pathogenic	14	PP5 (very strong), PM5 (moderate), PP3 (moderate), PM2 (supporting), PP2 (supporting)	rs199473083	C	T	SCN5A	missense_variant	SCN5A(NM_000335.5):c.845G>A (p.Arg282His)	Brugada Syndrome	6/1179984	NA	NA	NA	-	-
1	chr3	38609828	Likely Pathogenic	10	PVS1 (very strong), PM2 (supporting), PP5 (supporting)	rs72549413	G	T	SCN5A	stop_gained	SCN5A(NM_000335.5):c.840C>A (p.Cys280Ter)	Brugada Syndrome	NA	NA	NA	NA	-	-
1	chr3	38613781	Pathogenic	15	PS3 (very strong), PM1 (moderate), PM5 (moderate), PP3 (moderate), PM2 (supporting)	rs45546039	C	T	SCN5A	missense_variant	SCN5A(NM_000335.5):c.665G>A (p.Arg222Gln)	Long QT Syndrome	1/1178332	NA	NA	NA	-	-
1	chr3	38606007	Variant of Uncertain Significance	4	PM2 (supporting), PP2 (supporting), PP3 (supporting), PP5 (supporting)	rs199473111	C	T	SCN5A	missense_variant	SCN5A(NM_000335.5):c.1282G>A (p.Glu428Lys)	Atrial fibrillation	60/1179712	2/10864	0/1448	0/600	-	-
2	chr3	38560179	Pathogenic	10	PM1 (moderate), PM5 (moderate), PP3 (moderate), PP5 (moderate), PS3 (supporting), PM2 (supporting)	rs199473239	C	T	SCN5A	missense_variant	SCN5A(NM_000335.5):c.4210G>A (p.Val1404Met)	Brugada Syndrome	3/1179762	1/10900	0/1454	0/600	-	-
12	chr12	57244222	Pathogenic	13	PVS1 (very strong), PP5 (strong), PM2 (supporting)	rs371720347	T	A	STAC3	stop_gained	STAC3(NM_145064.3):c.862A>T (p.Lys288Ter)	Carriage; Malignant Hyperthermia	65/1180030	11/10720	0/1444	2/598	-	-
1	chr12	57248705	Pathogenic	10	PVS1 (very strong), PM2 (supporting), PP5 (supporting)	rs780801708	C	T	STAC3	splice_donor_variant	STAC3(NM_145064.3):c.432+1G>A	Carriage; Malignant Hyperthermia	4/1179190	NA	NA	NA	-	-
2	chr4	64314682	Likely Pathogenic	13	PVS1 (very strong), PP5 (strong), PM2 (supporting)	rs1402891925	CTT	C	TECRL	frameshift_variant	TECRL(NM_001010874.5):c.515_516del (p.Lys172ArgfsTer4)	Carriage; Catecholaminergic Polymorphic Ventricular Tachycardia	7/1178940	2/8092	0/1224	0/512	-	-
1	chr6	123438063	Likely Pathogenic	9	PVS1 (very strong), PM2 (supporting)	rs753514580	C	CT	TRDN	frameshift_variant,splice_region_variant	TRDN(NM_006073.4):c.1050dup (p.Glu351ArgfsTer7)?	Carriage; Catecholaminergic Polymorphic Ventricular Tachycardia	20/1170984	7/10746	1/1426	0/596	-	-
1	chr1	45014012	Pathogenic	11	PS3 (strong), PP5 (strong), PM2 (supporting), PP2 (supporting), PP3 (supporting)	rs143823335	G	C	UROD	missense_variant	UROD(NM_000374.5):c.578G>C (p.Arg193Pro)	Porphyrias	2/1180032	NA	NA	NA	-	-
3	chr10	125816436	Pathogenic	13	PVS1 (very strong), PP5 (strong), PM2 (supporting)	rs373864821	C	T	UROS	splice_donor_variant	UROS(NM_000375.3):c.63+1G>A	Carriage; Porphyrias	47/1179988	4/10908	0/1456	0/600	-	-
